# Supplementary material for: Synthesis of Halogenated 1,5-Diarylimidazoles and Their Inhibitory Effects on LPS-Induced PGE2 Production in RAW 264.7 Cells
Source: Molecules. 2021 Oct 9;26(20):6093. doi: 10.3390/molecules26206093 (PMC8538130; doi:10.3390/molecules26206093)
Supplement: Supplementary file 1 [file molecules-26-06093-s001.zip]

Archive with 1 entries (1 files):
- molecules-1406342-supplementary.pdf
